# Supplementary material for: The Effect of Quadruple Therapy with Polaprezinc or Bismuth on Gut Microbiota after Helicobacter pylori Eradication: A Randomized Controlled Trial
Source: J Clin Med. 2022 Nov 29;11(23):7050. doi: 10.3390/jcm11237050 (PMC9739995; doi:10.3390/jcm11237050)
Supplement: Supplementary file 1 [file jcm-11-07050-s001.zip]

Archive with 1 entries (1 files):
- jcm-2054287-supplementary.pdf
